# Supplementary material for: A four-long non-coding RNA signature in predicting breast cancer survival
Source: J Exp Clin Cancer Res. 2014 Oct 6;33(1):84. doi: 10.1186/s13046-014-0084-7 (PMC4198622; doi:10.1186/s13046-014-0084-7)
Supplement: Additional file 1: Table S1. — The LncRNA list re-annotated by GATExplorer HG_U133_Plus_2 ncRNA Mapper. [file 13046_2014_84_MOESM1_ESM.xls]

## Sheet: Sheet1
Supplementary Table
The LncRNA list re-annotated by GATExplorer HG_U133_Plus_2 ncRNA Mapper
AB000464
AB002438
AB002441
AB007953
AB007954
AB007961
AB007966
AB007970
AB007975
AB007978
AB007979
AB014771
AB019562
AB027122
AB028451
AB033338
AB045831
AB051435
AB051439
AB051441
AB051442
AB051443
AB051445
AB051446
AB051447
AB051448
AB053321
AB062477
AB062480
AB062482
AB062488
AB064667
AB064668
AB064670
AB065085
AB066291
AB073353
AB073614
AB073890
AB074168
AB075482
AB075514
AB083483
AB088847
AB096246
AB209021
AF003737
AF003738
AF005082
AF007131
AF007132
AF007136
AF007137
AF007141
AF007143
AF009267
AF009316
AF010144
AF014456
AF019618
AF029325
AF035291
AF035296
AF035314
AF035317
AF035318
AF037219
AF038171
AF038184
AF038185
AF038194
AF040257
AF041410
AF044579
AF050146
AF052091
AF052095
AF052103
AF052114
AF052119
AF052121
AF052140
AF052141
AF052146
AF052148
AF052150
AF052160
AF052168
AF052172
AF052176
AF054830
AF055011
AF055018
AF058296
AF070538
AF070541
AF070543
AF070549
AF070564
AF070566
AF070579
AF070592
AF070618
AF070619
AF070620
AF070625
AF070647
AF072164
AF074982
AF074986
AF074989
AF074992
AF074994
AF074997
AF074998
AF075002
AF075003
AF075004
AF075013
AF075017
AF075018
AF075022
AF075023
AF075027
AF075028
AF075029
AF075033
AF075035
AF075038
AF075039
AF075041
AF075045
AF075048
AF075054
AF075056
AF075057
AF075058
AF075063
AF075064
AF075065
AF075067
AF075070
AF075072
AF075076
AF075078
AF075080
AF075081
AF075087
AF075089
AF075091
AF075098
AF075099
AF075100
AF075103
AF075104
AF075106
AF075107
AF075108
AF075111
AF075112
AF075113
AF075116
AF077047
AF083117
AF083118
AF083121
AF085351
AF085822
AF085823
AF085826
AF085827
AF085831
AF085833
AF085834
AF085835
AF085837
AF085839
AF085842
AF085843
AF085852
AF085853
AF085854
AF085855
AF085859
AF085861
AF085866
AF085868
AF085869
AF085872
AF085881
AF085883
AF085885
AF085887
AF085888
AF085889
AF085891
AF085892
AF085897
AF085898
AF085899
AF085900
AF085902
AF085904
AF085908
AF085911
AF085913
AF085916
AF085919
AF085922
AF085923
AF085924
AF085925
AF085926
AF085930
AF085931
AF085932
AF085933
AF085935
AF085936
AF085938
AF085944
AF085948
AF085950
AF085952
AF085953
AF085954
AF085959
AF085960
AF085961
AF085963
AF085965
AF085967
AF085969
AF085971
AF085972
AF085974
AF085976
AF085977
AF085978
AF085980
AF085981
AF085988
AF085989
AF085990
AF085993
AF085995
AF085996
AF085998
AF085999
AF086000
AF086001
AF086004
AF086006
AF086007
AF086008
AF086010
AF086011
AF086018
AF086019
AF086021
AF086026
AF086031
AF086037
AF086041
AF086048
AF086051
AF086063
AF086069
AF086071
AF086073
AF086074
AF086076
AF086077
AF086079
AF086084
AF086092
AF086097
AF086098
AF086099
AF086102
AF086103
AF086106
AF086110
AF086112
AF086119
AF086125
AF086127
AF086128
AF086129
AF086137
AF086140
AF086143
AF086144
AF086147
AF086148
AF086150
AF086154
AF086155
AF086158
AF086162
AF086164
AF086167
AF086174
AF086176
AF086181
AF086183
AF086187
AF086191
AF086204
AF086217
AF086222
AF086224
AF086225
AF086231
AF086232
AF086237
AF086240
AF086242
AF086256
AF086258
AF086260
AF086261
AF086264
AF086265
AF086267
AF086269
AF086270
AF086272
AF086278
AF086279
AF086283
AF086284
AF086286
AF086288
AF086294
AF086295
AF086302
AF086303
AF086310
AF086316
AF086318
AF086328
AF086334
AF086335
AF086337
AF086342
AF086347
AF086350
AF086351
AF086355
AF086356
AF086361
AF086367
AF086369
AF086372
AF086374
AF086375
AF086376
AF086377
AF086387
AF086388
AF086391
AF086394
AF086396
AF086409
AF086410
AF086411
AF086412
AF086421
AF086425
AF086427
AF086429
AF086437
AF086439
AF086441
AF086443
AF086444
AF086452
AF086457
AF086463
AF086464
AF086466
AF086468
AF086474
AF086476
AF086477
AF086485
AF086488
AF086490
AF086491
AF086493
AF086494
AF086498
AF086502
AF086507
AF086509
AF086511
AF086525
AF086528
AF086538
AF086543
AF086547
AF086548
AF086549
AF086551
AF086565
AF087959
AF087965
AF087967
AF087971
AF087972
AF087974
AF087976
AF087981
AF087982
AF087983
AF087985
AF087989
AF087991
AF087995
AF087996
AF088003
AF088004
AF088005
AF088007
AF088008
AF088009
AF088010
AF088011
AF088013
AF088019
AF088020
AF088021
AF088024
AF088025
AF088026
AF088039
AF088040
AF088044
AF088045
AF088047
AF088052
AF088054
AF088061
AF088064
AF088066
AF088069
AF089811
AF090884
AF090886
AF090890
AF090893
AF090895
AF090898
AF090899
AF090902
AF090903
AF090905
AF090908
AF090909
AF090910
AF090918
AF090920
AF090921
AF090925
AF090928
AF090930
AF090933
AF090935
AF090937
AF090938
AF090940
AF090942
AF090945
AF090948
AF091526
AF093744
AF110329
AF113008
AF113009
AF113010
AF113012
AF113014
AF113017
AF113018
AF113674
AF113678
AF113685
AF113687
AF113688
AF113689
AF113697
AF116601
AF116603
AF116619
AF116624
AF116626
AF116629
AF116635
AF116637
AF116649
AF116651
AF116661
AF116673
AF116675
AF116677
AF116678
AF116681
AF116684
AF116687
AF116688
AF116692
AF116714
AF116720
AF116728
AF118062
AF118069
AF118071
AF118072
AF118075
AF118081
AF118086
AF118089
AF119839
AF119844
AF119847
AF119848
AF119849
AF119852
AF119854
AF119858
AF119861
AF119871
AF119875
AF119880
AF119881
AF119885
AF119886
AF119888
AF119900
AF119901
AF119902
AF119904
AF119906
AF119907
AF119909
AF119910
AF124366
AF126109
AF126749
AF127771
AF129266
AF129928
AF130047
AF130053
AF130056
AF130057
AF130063
AF130065
AF130071
AF130075
AF130077
AF130083
AF130087
AF130090
AF130091
AF130101
AF130107
AF130112
AF131770
AF131772
AF131777
AF131779
AF131782
AF131786
AF131788
AF131795
AF131798
AF131805
AF131806
AF131812
AF131813
AF131822
AF131830
AF131841
AF132201
AF136408
AF138859
AF138860
AF138861
AF143322
AF143325
AF143326
AF143327
AF143873
AF143875
AF143877
AF143878
AF143880
AF143885
AF143886
AF143887
AF143888
AF144054
AF144233
AF146693
AF146798
AF147300
AF147301
AF147303
AF147307
AF147309
AF147313
AF147315
AF147324
AF147335
AF147343
AF147344
AF147345
AF147346
AF147347
AF147353
AF147374
AF147382
AF147386
AF147387
AF147388
AF147390
AF147393
AF147397
AF147399
AF147400
AF147401
AF147403
AF147404
AF147406
AF147407
AF147411
AF147412
AF147414
AF147415
AF147417
AF147422
AF147425
AF147426
AF147427
AF147429
AF147433
AF147434
AF147436
AF147437
AF147438
AF147723
AF148950
AF156166
AF159054
AF161343
AF161344
AF161353
AF161360
AF161366
AF161370
AF161442
AF161533
AF161557
AF162715
AF163475
AF170702
AF172328
AF174394
AF181286
AF183570
AF189269
AF190748
AF193050
AF196865
AF198444
AF200341
AF210651
AF211968
AF211977
AF215907
AF220234
AF220235
AF220264
AF221846
AF222858
AF229803
AF229804
AF229831
AF230412
AF232216
AF234262
AF241258
AF244571
AF251047
AF251187
AF253316
AF254409
AF257098
AF258576
AF258585
AF258587
AF264622
AF264623
AF264625
AF264626
AF269286
AF271776
AF272379
AF272890
AF274942
AF277186
AF277398
AF279773
AF288396
AF289552
AF289562
AF289567
AF289570
AF289601
AF289611
AF289612
AF289615
AF290475
AF297014
AF301223
AF305815
AF305821
AF305822
AF306673
AF306674
AF306680
AF306939
AF307448
AF307449
AF308290
AF308291
AF314543
AF315716
AF315788
AF317902
AF318318
AF318321
AF318328
AF318359
AF318380
AF320072
AF330042
AF334867
AF339764
AF339766
AF339767
AF339768
AF339769
AF339770
AF339771
AF339776
AF339779
AF339784
AF339787
AF339788
AF339789
AF339794
AF339797
AF339798
AF339799
AF339800
AF339802
AF339803
AF339809
AF339810
AF339811
AF339813
AF339815
AF339818
AF339820
AF339821
AF339823
AF339825
AF339828
AF339829
AF339830
AF339831
AF339833
AF342767
AF361491
AF363068
AF379627
AF400487
AF400501
AF400502
AF418573
AF420439
AF426258
AF454553
AF463496
AF467442
AF490769
AF495725
AF507952
AF508905
AF511647
AF519622
AF521131
AF527554
AF533651
AF548116
AJ001873
AJ009817
AJ011377
AJ011409
AJ011595
AJ011596
AJ011598
AJ011601
AJ011602
AJ011980
AJ012498
AJ012500
AJ224167
AJ224170
AJ227854
AJ227860
AJ227874
AJ227885
AJ227892
AJ227898
AJ251642
AJ251708
AJ270693
AJ276510
AJ291676
AJ297963
AJ312026
AJ318895
AJ344228
AJ420543
AJ420553
AJ420563
AJ420595
AJ421679
AJ431609
AJ431618
AJ431619
AJ488204
AK000016
AK000019
AK000023
AK000024
AK000030
AK000038
AK000041
AK000053
AK000073
AK000090
AK000106
AK000114
AK000115
AK000127
AK000130
AK000141
AK000144
AK000165
AK000175
AK000176
AK000185
AK000203
AK000205
AK000246
AK000257
AK000385
AK000394
AK000420
AK000422
AK000454
AK000477
AK000493
AK000677
AK000707
AK000777
AK000778
AK000782
AK000786
AK000787
AK000789
AK000792
AK000794
AK000795
AK000806
AK000809
AK000811
AK000815
AK000821
AK000839
AK000850
AK000853
AK000864
AK000883
AK000887
AK000893
AK000894
AK000903
AK000924
AK000935
AK000937
AK000939
AK000942
AK000957
AK000966
AK000974
AK000981
AK000988
AK000992
AK000995
AK001007
AK001008
AK001011
AK001013
AK001033
AK001038
AK001044
AK001052
AK001058
AK001060
AK001083
AK001086
AK001092
AK001094
AK001099
AK001101
AK001110
AK001117
AK001119
AK001120
AK001125
AK001127
AK001132
AK001139
AK001147
AK001225
AK001279
AK001351
AK001367
AK001398
AK001439
AK001442
AK001494
AK001551
AK001604
AK001781
AK001803
AK001808
AK001825
AK001840
AK001843
AK001871
AK001884
AK001906
AK001910
AK001919
AK001995
AK001998
AK002023
AK002028
AK002032
AK002041
AK002066
AK002088
AK002118
AK002138
AK002146
AK002162
AK002184
AK002187
AK021415
AK021426
AK021428
AK021431
AK021432
AK021441
AK021444
AK021446
AK021454
AK021458
AK021459
AK021467
AK021468
AK021474
AK021480
AK021481
AK021483
AK021486
AK021493
AK021495
AK021497
AK021501
AK021502
AK021505
AK021509
AK021513
AK021516
AK021521
AK021524
AK021525
AK021535
AK021538
AK021541
AK021543
AK021544
AK021546
AK021551
AK021554
AK021555
AK021560
AK021561
AK021566
AK021569
AK021571
AK021572
AK021574
AK021579
AK021583
AK021584
AK021590
AK021594
AK021595
AK021606
AK021608
AK021609
AK021610
AK021611
AK021615
AK021617
AK021618
AK021620
AK021623
AK021624
AK021625
AK021628
AK021630
AK021632
AK021633
AK021634
AK021636
AK021637
AK021643
AK021648
AK021649
AK021652
AK021659
AK021661
AK021674
AK021679
AK021682
AK021684
AK021686
AK021687
AK021691
AK021694
AK021698
AK021700
AK021706
AK021710
AK021714
AK021720
AK021723
AK021726
AK021730
AK021731
AK021734
AK021736
AK021737
AK021743
AK021744
AK021745
AK021749
AK021754
AK021763
AK021772
AK021777
AK021778
AK021781
AK021796
AK021798
AK021801
AK021803
AK021812
AK021817
AK021819
AK021821
AK021825
AK021826
AK021832
AK021839
AK021862
AK021878
AK021883
AK021887
AK021894
AK021897
AK021911
AK021912
AK021913
AK021916
AK021917
AK021920
AK021921
AK021924
AK021935
AK021937
AK021942
AK021954
AK021962
AK021963
AK021971
AK021972
AK021973
AK021981
AK021982
AK021985
AK021986
AK021988
AK021989
AK021991
AK021994
AK022003
AK022004
AK022010
AK022013
AK022015
AK022016
AK022018
AK022019
AK022022
AK022024
AK022025
AK022028
AK022029
AK022031
AK022033
AK022034
AK022035
AK022037
AK022044
AK022046
AK022048
AK022050
AK022052
AK022053
AK022058
AK022060
AK022061
AK022062
AK022063
AK022064
AK022065
AK022066
AK022068
AK022071
AK022072
AK022076
AK022078
AK022079
AK022082
AK022083
AK022084
AK022085
AK022086
AK022088
AK022092
AK022093
AK022094
AK022095
AK022101
AK022102
AK022106
AK022108
AK022109
AK022111
AK022117
AK022120
AK022121
AK022125
AK022126
AK022127
AK022129
AK022133
AK022134
AK022136
AK022137
AK022139
AK022140
AK022141
AK022145
AK022153
AK022155
AK022157
AK022159
AK022160
AK022162
AK022163
AK022164
AK022167
AK022168
AK022171
AK022173
AK022181
AK022184
AK022185
AK022191
AK022192
AK022193
AK022196
AK022197
AK022199
AK022200
AK022202
AK022204
AK022210
AK022211
AK022213
AK022214
AK022219
AK022220
AK022222
AK022228
AK022231
AK022239
AK022249
AK022254
AK022255
AK022257
AK022258
AK022264
AK022265
AK022266
AK022272
AK022274
AK022282
AK022288
AK022289
AK022294
AK022298
AK022299
AK022307
AK022310
AK022314
AK022320
AK022323
AK022326
AK022327
AK022328
AK022339
AK022343
AK022346
AK022347
AK022350
AK022354
AK022356
AK022357
AK022361
AK022364
AK022367
AK022370
AK022376
AK022379
AK022381
AK022384
AK022385
AK022386
AK022388
AK022389
AK022395
AK022400
AK022403
AK022410
AK022414
AK022415
AK022416
AK022418
AK022421
AK022426
AK022427
AK022429
AK022430
AK022431
AK022432
AK022433
AK022434
AK022437
AK022441
AK022442
AK022461
AK022462
AK022466
AK022467
AK022474
AK022479
AK022482
AK022645
AK022667
AK022678
AK022738
AK022789
AK022798
AK022801
AK022805
AK022838
AK022848
AK022856
AK022879
AK022897
AK022928
AK022953
AK022971
AK022980
AK023012
AK023033
AK023038
AK023058
AK023059
AK023061
AK023072
AK023073
AK023086
AK023104
AK023112
AK023115
AK023122
AK023150
AK023237
AK023264
AK023270
AK023294
AK023296
AK023302
AK023304
AK023307
AK023316
AK023317
AK023330
AK023333
AK023336
AK023363
AK023372
AK023375
AK023380
AK023382
AK023394
AK023395
AK023400
AK023404
AK023407
AK023417
AK023420
AK023440
AK023447
AK023458
AK023462
AK023464
AK023469
AK023474
AK023477
AK023489
AK023492
AK023508
AK023513
AK023519
AK023526
AK023531
AK023542
AK023551
AK023556
AK023559
AK023563
AK023565
AK023569
AK023571
AK023572
AK023574
AK023578
AK023584
AK023590
AK023595
AK023601
AK023612
AK023616
AK023619
AK023631
AK023635
AK023640
AK023643
AK023644
AK023657
AK023660
AK023690
AK023697
AK023699
AK023718
AK023733
AK023752
AK023753
AK023756
AK023758
AK023761
AK023769
AK023770
AK023773
AK023774
AK023800
AK023803
AK023812
AK023816
AK023818
AK023831
AK023833
AK023835
AK023838
AK023839
AK023843
AK023847
AK023852
AK023865
AK023870
AK023872
AK023883
AK023887
AK023891
AK023895
AK023906
AK023907
AK023918
AK023929
AK023938
AK023940
AK023942
AK023944
AK023947
AK023948
AK023952
AK023961
AK023963
AK024093
AK024098
AK024108
AK024109
AK024118
AK024127
AK024129
AK024130
AK024132
AK024142
AK024143
AK024147
AK024150
AK024152
AK024157
AK024158
AK024162
AK024164
AK024171
AK024172
AK024173
AK024185
AK024187
AK024192
AK024193
AK024197
AK024198
AK024203
AK024204
AK024205
AK024209
AK024213
AK024214
AK024231
AK024234
AK024235
AK024236
AK024241
AK024250
AK024254
AK024255
AK024262
AK024271
AK024286
AK024292
AK024293
AK024302
AK024310
AK024315
AK024321
AK024330
AK024332
AK024336
AK024353
AK024355
AK024364
AK024371
AK024375
AK024379
AK024381
AK024385
AK024388
AK024389
AK024390
AK024405
AK024408
AK024410
AK024438
AK024445
AK024457
AK024465
AK024509
AK024511
AK024514
AK024516
AK024517
AK024520
AK024523
AK024525
AK024526
AK024527
AK024528
AK024532
AK024536
AK024543
AK024544
AK024545
AK024553
AK024556
AK024558
AK024560
AK024561
AK024563
AK024564
AK024566
AK024567
AK024568
AK024576
AK024577
AK024580
AK024581
AK024582
AK024583
AK024586
AK024589
AK024595
AK024599
AK024600
AK024604
AK024606
AK024612
AK024613
AK024615
AK024616
AK024617
AK024621
AK024623
AK024624
AK024629
AK024631
AK024634
AK024653
AK024662
AK024674
AK024680
AK024684
AK024689
AK024690
AK024694
AK024712
AK024714
AK024736
AK024789
AK024800
AK024805
AK024819
AK024841
AK024849
AK024851
AK024852
AK024860
AK024861
AK024862
AK024864
AK024867
AK024870
AK024873
AK024874
AK024876
AK024878
AK024879
AK024881
AK024886
AK024898
AK024900
AK024904
AK024907
AK024909
AK024910
AK024914
AK024918
AK024926
AK024927
AK024928
AK024930
AK024934
AK024937
AK024938
AK024941
AK024942
AK024943
AK024945
AK024947
AK024952
AK024956
AK024960
AK024962
AK024965
AK024968
AK024971
AK024973
AK024981
AK024988
AK024994
AK024998
AK024999
AK025004
AK025009
AK025011
AK025015
AK025016
AK025022
AK025029
AK025030
AK025038
AK025041
AK025042
AK025044
AK025045
AK025047
AK025048
AK025051
AK025052
AK025054
AK025055
AK025063
AK025065
AK025072
AK025081
AK025082
AK025086
AK025089
AK025090
AK025093
AK025097
AK025098
AK025101
AK025107
AK025114
AK025126
AK025137
AK025141
AK025143
AK025148
AK025150
AK025151
AK025152
AK025161
AK025166
AK025167
AK025173
AK025174
AK025177
AK025180
AK025190
AK025191
AK025192
AK025193
AK025194
AK025202
AK025206
AK025209
AK025210
AK025217
AK025218
AK025238
AK025239
AK025244
AK025249
AK025252
AK025271
AK025276
AK025278
AK025286
AK025291
AK025295
AK025297
AK025311
AK025312
AK025313
AK025317
AK025324
AK025325
AK025341
AK025352
AK025359
AK025360
AK025363
AK025366
AK025371
AK025378
AK025384
AK025388
AK025419
AK025451
AK025503
AK025508
AK025534
AK025546
AK025552
AK025564
AK025573
AK025597
AK025613
AK025621
AK025650
AK025659
AK025669
AK025670
AK025673
AK025695
AK025702
AK025716
AK025743
AK025759
AK025763
AK025766
AK025767
AK025777
AK025785
AK025786
AK025797
AK025799
AK025806
AK025818
AK025846
AK025887
AK025893
AK025919
AK025924
AK025975
AK026036
AK026052
AK026078
AK026079
AK026090
AK026099
AK026119
AK026131
AK026140
AK026199
AK026206
AK026209
AK026213
AK026218
AK026225
AK026238
AK026247
AK026249
AK026259
AK026261
AK026269
AK026273
AK026280
AK026283
AK026284
AK026286
AK026293
AK026295
AK026322
AK026340
AK026359
AK026368
AK026372
AK026385
AK026386
AK026401
AK026402
AK026407
AK026418
AK026422
AK026434
AK026439
AK026440
AK026449
AK026452
AK026454
AK026456
AK026459
AK026465
AK026475
AK026485
AK026490
AK026494
AK026500
AK026501
AK026502
AK026512
AK026517
AK026523
AK026561
AK026655
AK026659
AK026675
AK026682
AK026692
AK026694
AK026699
AK026701
AK026704
AK026713
AK026716
AK026718
AK026722
AK026723
AK026725
AK026731
AK026734
AK026738
AK026743
AK026750
AK026751
AK026757
AK026761
AK026764
AK026778
AK026781
AK026784
AK026787
AK026788
AK026789
AK026792
AK026802
AK026807
AK026812
AK026816
AK026820
AK026822
AK026823
AK026824
AK026828
AK026836
AK026847
AK026856
AK026861
AK026867
AK026869
AK026877
AK026890
AK026893
AK026895
AK026900
AK026906
AK026915
AK026947
AK026980
AK026981
AK027027
AK027041
AK027057
AK027069
AK027093
AK027097
AK027107
AK027136
AK027139
AK027150
AK027155
AK027156
AK027158
AK027170
AK027172
AK027173
AK027174
AK027183
AK027193
AK027195
AK027199
AK027209
AK027211
AK027219
AK027227
AK027238
AK027253
AK027254
AK027256
AK027257
AK027270
AK027294
AK027340
AK027380
AK027393
AK027541
AK027610
AK027738
AK027742
AK027848
AK054562
AK054569
AK054578
AK054588
AK054626
AK054627
AK054631
AK054651
AK054653
AK054690
AK054695
AK054718
AK054730
AK054733
AK054756
AK054759
AK054776
AK054799
AK054806
AK054812
AK054818
AK054819
AK054831
AK054833
AK054840
AK054865
AK054868
AK054895
AK054908
AK054914
AK054922
AK054933
AK054946
AK054948
AK054953
AK054971
AK054986
AK054992
AK055008
AK055023
AK055055
AK055081
AK055101
AK055103
AK055120
AK055173
AK055194
AK055212
AK055220
AK055229
AK055231
AK055241
AK055249
AK055252
AK055271
AK055280
AK055281
AK055282
AK055286
AK055287
AK055306
AK055332
AK055335
AK055340
AK055347
AK055348
AK055357
AK055416
AK055420
AK055432
AK055438
AK055447
AK055468
AK055474
AK055475
AK055497
AK055501
AK055518
AK055522
AK055529
AK055543
AK055561
AK055563
AK055565
AK055572
AK055601
AK055612
AK055647
[truncated: 3,637 more rows]
